# Supplementary material for: Upregulated PARP1 confers breast cancer resistance to CDK4/6 inhibitors via YB-1 phosphorylation
Source: Exp Hematol Oncol. 2023 Nov 30;12:100. doi: 10.1186/s40164-023-00462-7 (PMC10687910; doi:10.1186/s40164-023-00462-7)
Supplement: Supplementary file 1 — Additional file 1: Table S1. The pathological information of clinical breast cancer patients. [file 40164_2023_462_MOESM1_ESM.xlsx]

## Sheet: Sheet1
Table1：The pathological information of clinical breast cancer patients
Numbers	Age	IHC score of p-YB-1	IHC score of PARP1	ER	PR	HER2	Ki-67	Histological classification	Histological grade
HR-/HER2-
1	48	3	3	(-)	(-)	(-)	(+)35%	IDC	III
2	36	2	3	(-)	(-)	(-)	(+)40%	IDC	II
3	68	3	4	(-)	(-)	(-)		ISA
4	71	2	2	(-)	(-)	(-)	(+)30%	IDC	III
5	44	2	3	(-)	(-)	(-)	(+)70%	IDC
6	57	3	4	(-)	(-)	(-)	(+)30%	IDC	II~III
7	42	4	4	(-)	(-)	(-)	(+)50%	AMC
8	49	4	5	(-)	(-)	(-)	(+)60%	IDC	II
9	42	3	4	(-)	(-)	(-)	(+)60%	IDC	III
10	30	3	4	(-)	(-)	(-)	(+)40%	IDC	III
11	51	4	4	(-)	(-)	(-)	(+)5%	IDC	II~III
12	70	3	4	(-)	(-)	(-)	(+)30%	IDC	III
13	42	3	3	(-)	(-)	(-)	(+)20%	INC	III
HR+/HER2-
14	63	1	3	（+）80%	（+）80%	(-)	（+）15%	IPC	II
15	64	2	2	（+++）	（+）	(-)	（+）30%	IDC	II
16	41	2	1	（+）50%	（++）60%	(-)	（+）30%	ILC
17	57	1	1	（+++）90%	（+++）80%	(-)	（+）5%	IDC	II
18	60	3	3	(+)90%	（+）90%	(-)	（+）10%	IDC	II
19	53	1	1	（++~+++）90%	（+/-）＜5%	(-)	（+）10%	IDC+INC	II~III
20	26	0	0	(+)	(+)	(-)	(+)5~10%	IDC	I
21	53	1	3	(++)	(++)	(-)	(+)10%	IDC	II
22	44	1	1	(+++)90%	(+++) 90%	(-)	(+)3%	IDC	II
23	43	1	2	(++)90%	（+++）90%	(-)	（+）2%	IDC	I-II
24	37	0	1	(+)40%	(+)30%	(-)	（+）20%	IDC	II
25	46	4	4	(+++)90%	(+++)90%	(-)	（+）20%	IDC	I
26	49	1	1	（++）50%	(+++)90%	(-)	（+）50%	IDC	I-II
27	38	1	2	（+）30%	(++)50%	(-)	(+)5~10%	IDC	I-II
28	48	1	3	（+++）80%	(+++)90%	(-)		IDC	II
29	43	2	1	(++)30%	(+++)70%	(-)	（+）40%	IDC	III
30	38	1	2	(+++)80%	（++）50%	(-)	（+）80%	IDC
31	33	1	1	(+++)80%	（+++）90%	(-)	（+）15%	IDC
32	62	2	0	(++)60%	（+）5%	(-)	(+) 5%	IDC	II
33	38	1	2	(++)60%	（+++）90%	(-)	（+）10%	IDC	II
34	41	1	3	(++)80%	（++）80%	(-)	（+）10%	IDC	I
35	42	2	2	(++)80%	（++）35%	(-)	（+）35%	IDC	II
36	42	1	2	(-)	（+）	(-)	（+）10%	IDC	II
37	32	0	1	(+)20%	(+++)90%	(-)	(+)10%	IDC	I
38	50	1	3	(++)	(++~+++)	(-)	(+)20%	IDC	II
39	34	1	3	(+++)70%	(+)20%	(-)	(+)25%	IDC	II
40	30	1	2	(+)	(++)	(-)	(+)20%	IDC	III
41	41	1	3	(++)	(++~+++)	(-)	(+)10%	IDC	II
42	44	1	3	(++)50%	(++)40%	(-)	(+)10%	ILC	II
43	48	0	2	(+++)95%	(-)	(-)	(+)30%	IDC	II
44	31	1	3	(+++)95%	(+++)60%	(-)	(+)10%	IDC	II-III
45	58	1	3	(+++)90%	(++)40%	(-)	(+)10%	IDC	II
46	61	1	3	(++)90%	(+)30%	(-)	(+)35%	IDC	II
47	48	1	1	(+)20%	(++)30%	(-)	(+)30%	IDC	III
48	40	1	2	(+)40%	(++)80%	(-)	(+)5%	IPC	II
49	62	2	3	(+++)90%	(++)5%	(-)	0.15	IDC	II
50	39	3	5	(+++)70%	(+)10%	(-)	0.1	IDC	II
51	42	1	4	(++)90%	(++)80%	(-)	0.15	IDC	I-II
52	48	1	2	(+)80%	(++)90%	(-)	0.1	IDC	II
53	31	1	3	(+)90%	(+)80%	(-)	<5	IDC	I-II
54	55	3	3	(+)90%	(+)1%	(-)	<5	IDC	II
55	31	1	3	(+)	(-)	(-)	(+)	IDC	II
56	71	2	2	(+++)	（+）95%	(-)	8	IDC	I
57	45	2	2	(+)	（+）70%	(-)	5	IDC	I
58	61	1	2	(+)	(+)	(-)	5	IDC	I-II
59	63	2	2	(+)30%	(-)	(-)	10	IDC	II
60	48	2	2	(++)90%	（+）50%	(-)	8	IDC	II
61	46	2	1	(+)	(+)	(-)		IDC	II-III
62	42	3	3	(++）80%	(+)20%	(-)	15	IEC	II
63	58	2	2	（++）90%	(+)1%	(-)	20	IDC	III
64	41	1	1	（++）20%	(+)10%	(-)	30	IDC	II-III
65	50	1	2	（+++）90%	（+）70%	(-)		IDC	II
HR-/HER2+
66	48	2	4	(-)	(-)	（+++）	(+)10%	IDC	II
67	48	2	4	(-)	(-)	(+)	(+)40%	IDC	II
68	42	1	2	(-)	(-)	(+~++)	(+)25%	IDC	III
69	55	1	2	(-)	(-)	(+~++)	(+)30%	IC	III
70	42	2	4	(-)	(-)	(+++)	(+)20%	IDC	III
71	24	1	4	(-)	(-)	(+++)	(+)20%	IC	III
72	58	2	3	(-)	(-)	(++)	(+)20%	IDC	II
73	35	3	3	(-)	(-)	(++)	(+)30%	IC	III
74	54	1	3	(-)	(-)	(+++)	0.2	IDC	II
75	53	0	3	(-)	(-)	(+++)	0.005	IC	III
76	48	3	4	(-)	(-)	(+)	0.0035	IDC	III
77	50	3	3	(-)	(-)	(+)	0.35	IDC	III
78	65	4	4	(-)	(-)	(+)	0.4	IDC	III
79	49	3	5	(-)	(-)	(+)	0.1	IC	III
HR+/HER2+
80	50	2	3	(+++)85%	(+++)90%	（+）	（+）7%	IDC	II
81	46	1	1	(+)60%	(++)90%	（++）	（+）20%	IC	III
82	37	4	4	(+++)90+	(++)85%	（+++）	（+）0.05%	IDC	II
83	44	2	3	(++) 80%	(+)70%	（+）	（+）2%	MC	II
84	58	1	1	(++)80%	(+)60%	（+）	（+）30%-40%	IDC	II
85	62	2	3	(+)60%	(+)60%	（+）	（+）30%	IDC	II
86	63	1	3	(+)60%	(+)60%	（++~+++）	（+）10%	MIDL	II
87	46	3	5	(+)60%	(+)70%	（++~+++）	（+）25%	IDC	II-III
88	40	4	5	(+~++)80%	(+~++) 80%	(+~++)	（+）10%	IDC	II
89	60	1	1	(+++)95+	(++)80%	（+）	（+）15%	IDC	II
90	30	2	2	(+++)85%	(+)5~10%	(+)	（+）15%	IDC	II
Abbreviation annotation: invasive ductal carcinoma:IDC Invasive squamous adenocarcinoma:ISA Invasive neuroendocrine carcinoma:INC Atypical medullary carcinoma:AMC Invasive papillary carcinoma:IPC intraductal carcinoma:IC Mixed infiltrating ductal lobule:MIDL invasive lobular carcinoma:ILC mucinous carcinoma: MC Invasive ethmoid carcinoma: IEC
