# Supplementary material for: Upregulated PARP1 confers breast cancer resistance to CDK4/6 inhibitors via YB-1 phosphorylation
Source: Exp Hematol Oncol. 2023 Nov 30;12:100. doi: 10.1186/s40164-023-00462-7 (PMC10687910; doi:10.1186/s40164-023-00462-7)
Supplement: Supplementary file 2 — Additional file 2: Table S2. The information of antibody used for WB, IHC and IF. [file 40164_2023_462_MOESM2_ESM.xlsx]

## Sheet: Sheet1
The Table 2：The information of antibody used for WB, IHC and IF
Antibody name	Diluted concentration	Company	Application
PARP1	1:2000	Abcam	WB
PARP1	1:100	Abcam	IHC
PARP1	1:100	Abcam	IF
p-YB1	1:1000	CST	WB
p-YB1	1:100	CST	IHC
p-YB1	1:100	CST	IF
YB1	1:1000	Abcam	WB
β-actin	1:1000	SANTA CRUZ	WB
p-H2AX	1:250	Abcam	IF
Ki67	1:200	CST	IHC
Cleaved Caspase-3	1:2000	CST	IHC
