# Supplementary material for: Upregulated PARP1 confers breast cancer resistance to CDK4/6 inhibitors via YB-1 phosphorylation
Source: Exp Hematol Oncol. 2023 Nov 30;12:100. doi: 10.1186/s40164-023-00462-7 (PMC10687910; doi:10.1186/s40164-023-00462-7)
Supplement: Supplementary file 3 — Additional file 3: Table S3. The primers lists. [file 40164_2023_462_MOESM3_ESM.xlsx]

## Sheet: Sheet1
Table 3 the primers lists
the primers for siRNA (5'-3')
siPARP1#1-F	GGACCAAGUGUAUGGUCAA
siPARP1#1-R	UUGACCAUACACUUGGUCC
siPARP1#2-F	GGUUGACAGAGAUUCUGAA
siPARP1#2-R	UUCAGAAUCUCUGUCAACC
siPARP1#3-F	GAAAGUGUGUUCAACUAAU
siPARP1#3-R	AUUAGUUGAACACACUUUC
siYB-1#1-F	GGAGGCAGCAAAUGUUACA
siYB-1#1-R	UGUAACAUUUGCUGCCUCC
siYB-1#2-F	GGAACGGAUAUGGUUUCAU
siYB-1#2-R	AUGAAACCAUAUCCGUUCC
siYB-1#3-F	CCACGCAAUUACCAGCAAA
siYB-1#3-R	UUUGCUGGUAAUUGCGUGG
the primers for CHIP assay(5'-3')
P1-F(-38,-57)	AGAGGGTACCTGGAGCAACT
P1-R(-151,-170)	ATGCTCTGCCCCAAAAATGC
P2-F(-711,-733)	TGTCTCTTAAGCCACTAGCTTCT
P2-R(-822,-844)	TTCAAAGATTGTAACATGAGTGTGC
P3-F(-1286,-1306)	GGTATTTTGTCCCGACGGTCT
P3-F(-1367,-1386)	TAGTTGATTGGCCCGAGGTG
